# Supplementary material for: Phylogenetic analyses of Norwegian Tenacibaculum strains confirm high bacterial diversity and suggest circulation of ubiquitous virulent strains
Source: PLoS One. 2021 Oct 28;16(10):e0259215. doi: 10.1371/journal.pone.0259215 (PMC8553039; doi:10.1371/journal.pone.0259215)
Supplement: S4 Table — (XLSX) [file pone.0259215.s004.xlsx]

## Sheet: Sheet1
Sampling number	Region	Sampling date	Fish species	Health status	Number of fish examined	Sample types
1	Sogn og Fjordane	2018-04-01	Salmo salar	Ulcers (jaw, head, belly, flank), massive mouth erosion, frayed fins and rot tails	7	Plates (ulcers)
2	Troms	2018-04-01	Salmo salar	Ulcers in salmon farm with mortality	10	Plates (ulcers, kidney)
3	Troms	2018-04-01	Salmo salar	Ulcers in salmon farm with mortality	10	Plates (ulcers, kidney)
4	Troms	2018-04-01	Salmo salar	Ulcers in salmon farm	10	Plates (ulcers, kidney)
5	Troms	2019-09-01	Salmo salar	Ulcers in salmon farm	2	Plates (ulcers, kidney)
6	Hordaland	2017-04-01	Salmo salar	Ulcers (jaw, belly), frayed fins in salmon research facility	3	Plates (ulcers)
7	Troms	2018-04-01	Salmo salar	Ulcers in salmon farm	5	Plates (ulcers, kidney)
8	Hordaland	2019-03-01	Salmo salar	Ulcers (jaw, belly), frayed fins in salmon research facility	2	Plates (ulcers)
9	Nordland	2019-03-01	Salmo salar	Ulcers (head, jaw, side, belly) in salmon farm	5	Plates (ulcers, kidney)
10	Akershus	2019-03-01	Salmo salar	Ulcers on salmon in salmon research facility	5	Plates (ulcers, gill)
11	Hordaland	2019-04-01	Salmo salar	Ulcers and massive bleeding in salmon research facility	3	Plates (ulcers, gill)
12	Nordland	2019-04-01	Salmo salar	Massive ulcers and rot tails in salmon farm	10	Plates (ulcers)
13	Hordaland	2019-04-01	Salmo salar	Fish (6) with ulcers on mouth in salmon farm	30	Plates (ulcers, gill) from 6 fish with ulcers
14	Hordaland	2019-04-01	Salmo salar	Fish (5) with ulcers in salmon farm	30	Plates (ulcers, gill) from 5 fish with ulcers
15	Troms	2019-04-01	Salmo salar	Ulcers and motality in salmon farm	5	Plates (mouth ulcers, kidney)
16	Hordaland	2017-10-01	Salmo salar	Ulcers in salmon farm	3	Plates (jaw ulcers)
17	Hordaland	2019-11-01	Salmo salar	Ulcers in salmon research facility	2	Plates (ulcers)
18	Rogaland	2019-03-01	Hippoglossus hippoglossus	Ulcers and mortality in halibut farm	2	Plates (ulcers)
19	Rogaland	2019-04-01	Hippoglossus hippoglossus	Ulcers and mortality in halibut farm	2	Plates (ulcers)
20	Hordaland	2019-04-01	Cyclopterus lumpus	Ulcers (lumpfish in salmon farm)	1	Plates (eye ulcer)
21	Troms	2019-03-01	Salmo salar	Ulcers, massive mouth erosion and rot tails, mortality in salmon farm	5	Plates (ulcers)
22	Hordaland	2019-03-01	Salmo salar	Fish (6) with ulcers in salmon farm	30	Plates (gill/jaw) from 6 fish with ulcers
23	Sogn og Fjordane	2018-12-01	Cyclopterus lumpus	Ulcers and roten tails	2	Plates (ulcers)
24	Rogaland	2019-02-01	Oncorhynchus mykiss	Ulcers in a trout farm	2	Plates (head ulcers, gill)
25	Troms	2019-05-01	Salmo salar	Ulcers and high mortality in salmon farm	5	Plates (ulcers, kidney)
26	Rogaland	2019-07-01	Hippoglossus hippoglossus	Ulcers and mortality in halibut farm	1	Plates (ulcers, gill)
27	Rogaland	2019-10-01	Hippoglossus hippoglossus	Ulcers (gill) and mortality in halibut farm	1	Plates (ulcers, gill)
28	Hordaland	2020-02-01	Clupea harengus	Ulcers, massive mouth erosion and mortality in herring research facilities	4	Plates (ulcers, kidney, gill)
